# Supplementary material for: Meningiomas: An Overview of the Landscape of Copy Number Alterations in Samples from an Admixed Population
Source: J Oncol. 2020 Jun 29;2020:3821695. doi: 10.1155/2020/3821695 (PMC7341374; doi:10.1155/2020/3821695)
Supplement: Supplementary Materials — Data sheet containing all the detected CNAs with respective chromosomal location, detected by aCGH in the multisample analyses. [file 3821695.f1.zip]

Archive with 2 entries (2 files):
- aCGHdata.zip
- Supplementary table1.xlsx
