# Supplementary material for: Meningiomas: An Overview of the Landscape of Copy Number Alterations in Samples from an Admixed Population
Source: J Oncol. 2020 Jun 29;2020:3821695. doi: 10.1155/2020/3821695 (PMC7341374; doi:10.1155/2020/3821695)
Supplement: Supplementary Materials — Data sheet containing all the detected CNAs with respective chromosomal location, detected by aCGH in the multisample analyses. [file 3821695.f1.zip › Supplementary table1.xlsx]

## Sheet: MENINGIOMAS 
SAMPLE ID	SEX	AGE (YEARS)	RECORD	HISTOLOGICAL TYPE	aCGH slides	GRADE/WHO
MNG/IEC02	M	25	62130	Transitional Meningioma (Mixed)	4827 -1	I
MNG/IEC06	M	41	52683	Malignant Meningioma (Anaplastic)	4827 -2	III
MNG/IEC16	F	61	72747	Fibroblastic meningioma with low cellularity and no mitotic activity	4827-3	I
MNG/IEC23	M	48	163469 82596	Meningioma (Clear Cell type areas)	884-4 836-1	II
MNG/IEC26	F	55	113513 127450 122830	Transitional Meningioma	4834-1	I
MNG/IEC32	M	56	227933	Mixed meningioma	4834-2	I
MNG/IEC37	F	37	195533	Clear cell meningioma	4834-3	II
MNG/IEC38	M	31	230670	Meningothelial Meningioma	883-4	I
MNG/IEC44	F	46	233239	Meningothelial Meningioma	841-4	I
MNG/IEC45	F	46	152597	Transitional Meningioma	4834-4	I
MNG/IEC46	F	48	227944 46075	Fibroblastic Meningioma	822-4	I
MNG/IEC54	F	74	28201	Fibroblastic Meningioma	836-3	I
MNG/IEC57	M	41	206993	Atypical meningothelial meningioma	836-4	I
MNG/IEC66	F	63	237186 135733	Fibroblastic Meningioma	4823-1	I
MNG/IEC75	M	46	37458	Syncytial Meningioma	4835-1	I
MNG/IEC77	M	84	3263	Transitional Meningioma	4823-2	I
MNG/IEC78	F	65	677740	Psamomatous Meningioma	4825-1	I
MNG/IEC81	F	59	644293	Meningothelial Meningioma	4825-2	I
MNG/IEC83	F	63	245235 145068	Psamomatous Meningioma	4825-4	I
MNG/IEC84	M	54	137653 144966	Transitional Meningioma	4824-1	I
MNG/IEC98	F	75	234261	Microcystic Meningioma	4824-2	I
MNG/IEC105	M			Meningioma	4824-3
MNG/IEC112	M	49	250697 151476	Meningothelial Meningioma	4824-4	I
MNG/IEC119	F	61	257725 155054	Meningioma	4826-2
MNG/IEC122	F	55	156035	Fibroblastic Meningioma	4826-3	I
MNG/IEC123	F	32		Meningioma	4826-4
MNG/IEC125	F	57	199989 (199988) (89517)	Mixed Meningioma	4827-4	I
MNG/UFPA33	F	40	103279	Hemangioblastic meningioma with cellularity of the forehead and mitotic index	840-3	I
MNG/UFPA45	M	40	116391	Meningothelial Meningioma	840-4	I
MNG/ UFPA46	F	17	117008	Meningothelial Meningioma	836-2	I
MNG/ UFPA50	F	51	70157	Meningothelial Meningioma	841-1	I
MNG/UFPA142	F	45	45035	Meningothelial Meningioma	841-2	I
MNG/UFPA201	F	29	170321	Meningioma	841-3
